# Supplementary material for: Synthesis of Hydantoin Androgen Receptor Antagonists and Study on Their Antagonistic Activity
Source: Molecules. 2022 Sep 10;27(18):5867. doi: 10.3390/molecules27185867 (PMC9505067; doi:10.3390/molecules27185867)
Supplement: Supplementary file 1 [file molecules-27-05867-s001.zip]

Archive with 1 entries (1 files):
- molecules-1882537-supplementary.pdf
